# Supplementary material for: Pioglitazone Protects Tubular Epithelial Cells during Kidney Fibrosis by Attenuating miRNA Dysregulation and Autophagy Dysfunction Induced by TGF-β
Source: Int J Mol Sci. 2023 Oct 24;24(21):15520. doi: 10.3390/ijms242115520 (PMC10649561; doi:10.3390/ijms242115520)
Supplement: Supplementary file 1 [file ijms-24-15520-s001.zip]

Archive with 1 entries (1 files):
- ijms-2673968-supplementary.pdf
